# Supplementary material for: Safety and Digestibility of a Novel Ingredient, Brewed Lamb Protein, in Healthy Adult Dogs
Source: Animals (Basel). 2025 Feb 4;15(3):427. doi: 10.3390/ani15030427 (PMC11816251; doi:10.3390/ani15030427)
Supplement: Supplementary file 1 [file animals-15-00427-s001.zip]

Archive with 1 entries (1 files):
- Brewed lamb protein study ms_Suppl Tables_31Dec2024.xlsx
