# Supplementary material for: Safety and Digestibility of a Novel Ingredient, Brewed Lamb Protein, in Healthy Adult Dogs
Source: Animals (Basel). 2025 Feb 4;15(3):427. doi: 10.3390/ani15030427 (PMC11816251; doi:10.3390/ani15030427)
Supplement: Supplementary file 1 [file animals-15-00427-s001.zip › Brewed lamb protein study ms_Suppl Tables_31Dec2024.xlsx]

## Sheet: Table S1
Table S1. Hill’s Pet Nutrition body condition score description.
Score	Ribs	Tailbase	Abdomen
1: Very thin	Easily palpable with no fat cover	Prominent raised bony structure with no subcutaneous tissue	Severe abdominal tuck, accentuated hourglass shape
2: Underweight	Easily palpable with minimal fat cover	Raised bony structure	Abdominal tuck, marked hourglass shape
3: Ideal	Palpable with slight fat cover	Smooth contour or some thickening bony structures palpable under thin layer subcutaneous fat	Abdominal tuck, well- proportioned lumbar “waist”
4: Overweight	Difficult to palpate, moderate fat cover	Smooth contour or some thickening, bony structures remain palpable	Little or no abdominal tuck or “waist”, back slightly broadened
5: Obese	Very difficult to palpate, thick fat cover	Appears thickened, difficult to palpate bony structures	Pendulous ventral bulge, no “waist,” back markedly broadened, trough may form when epaxial areas bulge dorsally

## Sheet: Table S2
Table S2. Body composition measures by DEXA analysis of the dogs fed four treatment foods over a 182-day period.
		Food with test ingredient
Parameter	Control food	0.15	0.3	0.4
Total mass, g
Day 0	9911.8 ± 1597.5	9846.5 ± 1243.9	9742.4 ± 1561.8	9647.8 ± 1305.5
Day 62	9867.4 ± 1642.1	9741.6 ± 1225.8	9776.5 ± 1716.2	9674.5 ± 1288.8
Day 180	10097.5 ± 1453.7	9762.6 ± 1250.6	10015.7 ± 1872.6	9836 ± 1362
Fat mass, g
Day 0	3200.7 ± 828.4	3167.7 ± 511.1	2978.8 ± 650	2984.2 ± 598.8
Day 62	3051.8 ± 824.1	3153.2 ± 531.4	2755 ± 627.7	2924 ± 732.1
Day 180	3664.6 ± 905	3365.3 ± 601.8	3376.9 ± 909.4	3343.7 ± 544.5
Lean mass, g
Day 0	6370.5 ± 1047.8	6332.9 ± 958.4	6426.6 ± 1071.7	6334.8 ± 1065.4
Day 62	6475.7 ± 1014.4	6247.1 ± 951	6682.8 ± 1197	6421 ± 1084.4
Day 180	6085.7 ± 964.1	6047.9 ± 994.7	6291.7 ± 1049.3	6155.5 ± 1133.4
Bone mineral content, g
Day 0	340.6 ± 47.4	345.9 ± 60	337 ± 63.4	328.8 ± 49.3
Day 62	339.8 ± 51.6	341.4 ± 52.9	338.7 ± 63.3	329.6 ± 49.5
Day 180	347.2 ± 45.1	349.4 ± 56.3	347.1 ± 67.9	336.9 ± 42.9
Bone mineral density, g/cm2
Day 0	0.5 ± 0	0.5 ± 0	0.5 ± 0	0.5 ± 0
Day 62	0.5 ± 0	0.5 ± 0	0.5 ± 0	0.5 ± 0
Day 180	0.5 ± 0	0.5 ± 0	0.5 ± 0	0.5 ± 0.1
Values are reported as means ± SD for each treatment at 0, 62, and 180 days.
Each group and timepoint contained 10 dogs, except the 15% and 40% test ingredient groups contained 9 dogs at Day 180.
DEXA, dual energy X-ray absorptiometry.

## Sheet: Table S3
Table S3. Hematology of healthy adult dogs fed four treatment foods over a 182-day period.
			Food with test ingredient
Parameter	Reference range	Control food	0.15	0.3	0.4
Basophils, k/µL
Day 0	0 - 0.04	0.01 ± 0.01	0.02 ± 0.01	0.02 ± 0.02	0.01 ± 0.01
Day 30		0.01 ± 0.01	0.01 ± 0.01	0.01 ± 0.01	0.01 ± 0.01
Day 58		0.01 ± 0.01	0.01 ± 0.01	0.01 ± 0.02	0.01 ± 0.01
Day 120		0.01 ± 0.01	0.02 ± 0.01	0.01 ± 0.01	0.01 ± 0.01
Day 177		0.01 ± 0.01	0.01 ± 0.01	0.01 ± 0.01	0.01 ± 0
Basophils, %
Day 0	0 - 0.5	0.19 ± 0.12	0.24 ± 0.13	0.23 ± 0.17	0.17 ± 0.12
Day 30		0.16 ± 0.11	0.2 ± 0.14	0.14 ± 0.16	0.21 ± 0.11
Day 58		0.19 ± 0.13	0.24 ± 0.21	0.23 ± 0.24	0.15 ± 0.12
Day 120		0.19 ± 0.14	0.32 ± 0.2	0.19 ± 0.18	0.22 ± 0.21
Day 177		0.17 ± 0.16	0.26 ± 0.16	0.15 ± 0.17	0.16 ± 0.09
Eosinophils, k/µL
Day 0	0.08 - 0.81	0.2 ± 0.12	0.21 ± 0.07	0.23 ± 0.12	0.22 ± 0.09
Day 30		0.2 ± 0.1	0.2 ± 0.06	0.26 ± 0.17	0.2 ± 0.08
Day 58		0.2 ± 0.1	0.18 ± 0.07	0.27 ± 0.2	0.18 ± 0.06
Day 120		0.21 ± 0.09	0.18 ± 0.09	0.28 ± 0.17	0.24 ± 0.1
Day 177		0.18 ± 0.08	0.22 ± 0.09	0.25 ± 0.15	0.2 ± 0.1
Eosinophils, %
Day 0	0.9 - 12.1	3.15 ± 1.7	3.18 ± 1.53	4.51 ± 2.88	3.58 ± 1.59
Day 30		3.03 ± 1.87	3.38 ± 1.62	4.69 ± 2.65	3.28 ± 1.4
Day 58		2.94 ± 1.44	2.96 ± 1.54	5.09 ± 3.77	2.89 ± 1.19
Day 120		3.09 ± 1.22	3.25 ± 1.95	5.37 ± 3.44	4.11 ± 1.87
Day 177		3.16 ± 1.26	4.07 ± 1.98	5.28 ± 3.41	3.88 ± 1.73
HCT, %
Day 0	32.7 - 56.1	47.1 ± 2.5	48.88 ± 2.74	49.08 ± 4.26	48.43 ± 2.78
Day 30		47.34 ± 3.9	48.86 ± 2.56	48.67 ± 4.96	49.41 ± 3.47
Day 58		47.68 ± 3.35	47.68 ± 2.91	50.24 ± 4.8	47.72 ± 3.26
Day 120		48.27 ± 3.27	47.98 ± 3.6	49.4 ± 4.8	49.78 ± 3.5
Day 177		48.41 ± 2.77	49.76 ± 4.61	49.76 ± 3.72	49.18 ± 4.61
HGB, g/dL
Day 0	10.8 - 18.9	15.36 ± 0.92	15.93 ± 0.88	16.13 ± 1.45	15.86 ± 1.01
Day 30		15.51 ± 1.26	16.07 ± 0.82	16.08 ± 1.8	16.25 ± 1.35
Day 58		15.49 ± 1.11	15.58 ± 1	16.61 ± 1.69	15.67 ± 1.2
Day 120		15.72 ± 1.05	15.8 ± 1.31	16.46 ± 1.85	16.4 ± 1.38
Day 177		15.83 ± 0.8	16.39 ± 1.54	16.47 ± 1.4	16.09 ± 1.73
Lymphocytes (k/µl)
Day 0	1.3 - 3.8	1.87 ± 0.4	2.31 ± 0.68	2 ± 0.78	1.99 ± 0.57
Day 30		1.97 ± 0.5	2.14 ± 0.64	1.9 ± 0.64	1.96 ± 0.44
Day 58		1.91 ± 0.5	2.11 ± 0.67	1.82 ± 0.69	1.88 ± 0.47
Day 120		1.96 ± 0.35	2.07 ± 0.51	1.72 ± 0.51	1.84 ± 0.4
Day 177		1.98 ± 0.54	2.02 ± 0.54	1.86 ± 0.61	1.75 ± 0.49
Lymphocytes (%)
Day 0	19.6 - 44.5	29.64 ± 5.75	33.14 ± 5.16	33.83 ± 4.42	31.44 ± 5.75
Day 30		29.56 ± 6.52	34.17 ± 5.15	32.86 ± 3.23	30.72 ± 5.51
Day 58		28.45 ± 7.74	32.01 ± 7.08	31.46 ± 4.89	29.08 ± 3.21
Day 120		30.01 ± 7.43	33.46 ± 3.99	31.36 ± 4.12	31.73 ± 6.07
Day 177		34.17 ± 5.81	35.71 ± 5.02	34.91 ± 3.66	32.93 ± 6.35
MCH, pg
Day 0	22.3 - 25.2	23.4 ± 1.02	23.88 ± 0.97	24.1 ± 0.54	23.68 ± 0.73
Day 30		23.4 ± 1	23.83 ± 0.78	24.1 ± 0.49	23.55 ± 0.79
Day 58		23.26 ± 0.98	23.66 ± 0.81	24.03 ± 0.65	23.48 ± 0.79
Day 120		23.42 ± 0.93	23.99 ± 0.9	24.36 ± 0.52	23.84 ± 0.89
Day 177		23.27 ± 0.93	23.94 ± 0.77	24.17 ± 0.63	23.59 ± 0.85
MCHC, g/dL
Day 0	32.4 - 34.4	32.6 ± 0.61	32.6 ± 0.33	32.86 ± 0.36	32.73 ± 0.53
Day 30		32.77 ± 0.55	32.88 ± 0.29	33.01 ± 0.57	32.87 ± 0.63
Day 58		32.48 ± 0.48	32.68 ± 0.44	33.05 ± 0.73	32.81 ± 0.57
Day 120		32.58 ± 0.48	32.91 ± 0.41	33.28 ± 0.62	32.93 ± 0.63
Day 177		32.72 ± 0.42	32.92 ± 0.36	33.07 ± 0.67	32.68 ± 0.56
MCV, fL
Day 0	66.2 - 76.2	71.78 ± 2.31	73.21 ± 2.5	73.33 ± 1.17	72.34 ± 2.27
Day 30		71.37 ± 2.17	72.42 ± 2.4	73.02 ± 1.21	71.67 ± 2.29
Day 58		71.54 ± 2.4	72.43 ± 2.53	72.71 ± 1.3	71.51 ± 2.22
Day 120		71.9 ± 2.26	72.86 ± 2.54	73.22 ± 1.33	72.4 ± 2.47
Day 177		71.13 ± 2.19	72.7 ± 2.28	73.06 ± 1.34	72.21 ± 2.18
Monocytes (k/µl)
Day 0	0.1 - 0.53	0.25 ± 0.08	0.32 ± 0.12	0.27 ± 0.14	0.25 ± 0.09
Day 30		0.26 ± 0.06	0.3 ± 0.1	0.26 ± 0.13	0.24 ± 0.04
Day 58		0.28 ± 0.03	0.31 ± 0.08	0.25 ± 0.1	0.29 ± 0.09
Day 120		0.28 ± 0.05	0.28 ± 0.12	0.23 ± 0.09	0.24 ± 0.05
Day 177		0.25 ± 0.09	0.29 ± 0.13	0.27 ± 0.14	0.21 ± 0.06
Monocytes, %
Day 0	2.59 - 6.02	3.94 ± 0.88	4.54 ± 1.09	4.43 ± 0.91	3.93 ± 0.92
Day 30		3.86 ± 0.96	4.78 ± 0.97	4.27 ± 1.03	3.88 ± 0.76
Day 58		4.15 ± 0.73	4.71 ± 0.9	4.22 ± 1.06	4.35 ± 0.68
Day 120		4.31 ± 0.8	4.27 ± 1.02	4.12 ± 0.75	4.19 ± 0.77
Day 177		4.31 ± 1.07	5.01 ± 1.2	4.84 ± 1.21	3.98 ± 0.86
NRBC, k/µL
Day 0	0 - 0.03	0.01 ± 0.01	0 ± 0.01	0.01 ± 0.02	0 ± 0.01
Day 30		0.01 ± 0.01	0 ± 0*	0 ± 0.01*	0 ± 0.01*
Day 58		0 ± 0.01	0 ± 0.01	0 ± 0.01	0 ± 0.01*
Day 120		0 ± 0.01	0 ± 0	0.01 ± 0.01	0 ± 0.01
Day 177		0 ± 0.01	0 ± 0	0 ± 0.01	0.01 ± 0.02
NRBC, %
Day 0	0 - 0.4	0.09 ± 0.19	0.03 ± 0.09	0.08 ± 0.25	0.05 ± 0.16
Day 30		0.12 ± 0.2	0 ± 0*	0.02 ± 0.06*	0.03 ± 0.09*
Day 58		0.03 ± 0.09	0.02 ± 0.06	0.02 ± 0.06	0.07 ± 0.15
Day 120		0.07 ± 0.15	0 ± 0	0.08 ± 0.18	0.06 ± 0.17
Day 177		0.03 ± 0.09	0 ± 0	0.03 ± 0.09	0.14 ± 0.34
Neutrophils, k/µL
Day 0	1.7 - 6.2	3.98 ± 0.59	4.1 ± 0.98	3.36 ± 1.27	3.8 ± 0.59
Day 30		4.24 ± 0.73	3.61 ± 0.98	3.33 ± 0.98	4 ± 0.99
Day 58		4.46 ± 1.24	4.19 ± 1.88	3.39 ± 0.95	4.15 ± 1.14
Day 120		4.16 ± 0.82	3.68 ± 1.04	3.28 ± 1.04	3.47 ± 0.58
Day 177		3.33 ± 0.42	3.13 ± 0.9	2.96 ± 1.06	3.08 ± 0.54
Neutrophils, %
Day 0	46.3 - 73.2	63.08 ± 6.23	58.9 ± 5.53	57 ± 6.25	60.88 ± 5.2
Day 30		63.39 ± 7.18	57.47 ± 6.23	58.04 ± 4.23	61.91 ± 5.71
Day 58		64.27 ± 8.74	60.08 ± 8.54	59 ± 5.41	63.53 ± 3.28
Day 120		62.4 ± 7.9	58.7 ± 4.89	58.96 ± 5.93	59.74 ± 7.02
Day 177		58.19 ± 6.18	54.96 ± 6.48	54.82 ± 5.62	59.06 ± 6.08
PLT, k/µL
Day 0	112.3 - 485.4	251.6 ± 60.33	275.5 ± 123.39	287.1 ± 90.41	242.7 ± 50
Day 30		259.2 ± 93.4	280.4 ± 136.9	268.2 ± 89.19	263.2 ± 65.9
Day 58		265.1 ± 73.71	250.5 ± 139.03	269.8 ± 123.22	259.4 ± 65.3
Day 120		284.1 ± 79.38	276.6 ± 123.19	278.9 ± 110.22	284.89 ± 80.02
Day 177		247 ± 87.98	242.89 ± 84.91	281.1 ± 92.51	215.78 ± 76.31
RBC, M/µL
Day 0	4.9 - 7.9	6.57 ± 0.48	6.69 ± 0.52	6.7 ± 0.64	6.7 ± 0.42
Day 30		6.64 ± 0.61	6.75 ± 0.42	6.67 ± 0.76	6.9 ± 0.52
Day 58		6.68 ± 0.6	6.6 ± 0.54	6.92 ± 0.73	6.68 ± 0.49
Day 120		6.72 ± 0.52	6.6 ± 0.58	6.76 ± 0.75	6.88 ± 0.55
Day 177		6.81 ± 0.46	6.86 ± 0.8	6.82 ± 0.61	6.82 ± 0.7
RDW, fL
Day 0	28.6 - 33.9	31.06 ± 1.08	31.56 ± 1.15	31.8 ± 1.26	31.84 ± 1.43
Day 30		30.98 ± 1	31.55 ± 1.02	31.56 ± 1.07	31.36 ± 0.98
Day 58		31.21 ± 1.31	31.23 ± 1.22	31.48 ± 0.8	31.65 ± 1.05
Day 120		31.64 ± 0.86	31.5 ± 1.02	31.83 ± 0.95	31.8 ± 1.33
Day 177		31.12 ± 1.13	31.17 ± 1.21	31.46 ± 0.84	31.67 ± 1.19
Reticulocyte hemoglobin, pg
Day 0	23.2 - 27.1	24.17 ± 1.29	24.26 ± 0.64	24.77 ± 0.68	24.15 ± 0.74
Day 30		24 ± 1.49	24.43 ± 0.63	25.08 ± 0.7	24.37 ± 0.52
Day 58		23.93 ± 1.19	24.77 ± 0.43	24.74 ± 0.66	24.08 ± 0.68
Day 120		23.95 ± 0.81	24.5 ± 0.58	24.88 ± 1	24.2 ± 0.63
Day 177		24.44 ± 1.32	24.9 ± 0.92	25.08 ± 0.81	24.31 ± 0.91
Reticulocytes, M/µL
Day 0	0.01 - 0.1	0.04 ± 0.01	0.04 ± 0.01	0.04 ± 0.02	0.03 ± 0.01
Day 30		0.04 ± 0.01	0.04 ± 0.02	0.03 ± 0.02	0.03 ± 0.01
Day 58		0.04 ± 0.02	0.04 ± 0.02	0.04 ± 0.02	0.03 ± 0.01
Day 120		0.04 ± 0.01	0.04 ± 0.02	0.04 ± 0.03	0.04 ± 0.02
Day 177		0.03 ± 0.01	0.05 ± 0.02	0.04 ± 0.02	0.04 ± 0.01
Reticulocytes, %
Day 0	0.24 - 1.4	0.58 ± 0.2	0.56 ± 0.2	0.52 ± 0.23	0.45 ± 0.19
Day 30		0.55 ± 0.16	0.6 ± 0.32	0.49 ± 0.31	0.42 ± 0.1
Day 58		0.58 ± 0.3	0.57 ± 0.29	0.56 ± 0.3	0.49 ± 0.16
Day 120		0.58 ± 0.15	0.64 ± 0.32	0.58 ± 0.36	0.59 ± 0.18
Day 177		0.49 ± 0.18	0.68 ± 0.3	0.56 ± 0.21	0.6 ± 0.16
WBC, k/µL
Day 0	3.7 - 10.35	6.32 ± 0.69	6.96 ± 1.58	5.88 ± 2.11	6.27 ± 1.05
Day 30		6.67 ± 0.74	6.26 ± 1.52	5.76 ± 1.73	6.41 ± 1.27
Day 58		6.86 ± 1.26	6.81 ± 2.13	5.74 ± 1.54	6.51 ± 1.6
Day 120		6.62 ± 0.65	6.22 ± 1.54	5.52 ± 1.56	5.79 ± 0.61
Day 177		5.76 ± 0.84	5.68 ± 1.4	5.35 ± 1.73	5.24 ± 0.9
*Indicates significance compared to control food at adjusted p value <0.1 level.
Values are reported as means ± SD for each treatment at 0, 30, 58, 120 and 177 days.
Each group and timepoint contained 10 dogs, except the 40% test ingredient group contained 9 dogs at Day 120, and the 15% and 40% test ingredient groups contained 9 dogs at Day 177.
HCT, hematocrit; HGB, hemoglobin; MCH, mean corpuscular hemoglobin; MCHC, mean corpuscular hemoglobin concentration; MCV, mean corpuscular volume; NRBC, nucleated red blood cell; PLT, platelet count; RBC, red blood cell; RDW, red blood cell distribution width; WBC, white blood cell.
Reference range derived by following the method described by Cornell University Animal Health Diagnostics Center by using 80 healthy subjects (https://www.vet.cornell.edu/animal-health-diagnostic-center/laboratories/clinical-pathology/reference-intervals)

## Sheet: Table S4
Table S4. Serum biochemistry, whole blood taurine, and immune parameters of healthy adult dogs fed four treatment foods over a 182-day period.
			Food with test ingredient
Parameter	Reference range	Control food	0.15	0.3	0.4
ALP, U/L
Day 0	17.4 - 153.5	114.47 ± 111.5	120.17 ± 70.52	141.96 ± 101.49	128.84 ± 68
Day 30		119.59 ± 121.6	91.99 ± 37.2	109.41 ± 60.35	97.06 ± 52.03
Day 58		125.29 ± 121.56	98.73 ± 43.09	121.92 ± 58.88	98.24 ± 46.09
Day 120		130.84 ± 105.58	101.02 ± 57.33	127.35 ± 65.37	102.07 ± 38.66
Day 177		98.98 ± 88.08	114.63 ± 119.92	120.31 ± 57.21	96.2 ± 51.36
ALT, U/L
Day 0	22.3 - 90	78.13 ± 61.16	84.29 ± 80.33	69.88 ± 39.66	49.29 ± 20.46
Day 30		91.62 ± 73.79	72.35 ± 56.32	51.13 ± 25.06	45.73 ± 20.07
Day 58		91.05 ± 78.66	72.62 ± 72.85	61.05 ± 47.87*	42.61 ± 19.78
Day 120		75.15 ± 49.35	86.7 ± 84.91	46.47 ± 25.38	40.57 ± 14.29
Day 177		110.87 ± 188.02	130.49 ± 256.12	52.58 ± 30.39	34.14 ± 11.72
AST, U/L
Day 0	22 - 46	45.62 ± 23.28	37.43 ± 7.76	46.55 ± 19.42	35.34 ± 7.9
Day 30		41.33 ± 13.95	34.52 ± 6.9	37.15 ± 13.21	38.26 ± 7.93
Day 58		38.28 ± 11.3	34.24 ± 8.26	44.56 ± 32.68	32.97 ± 7.89
Day 120		38.69 ± 8.37	35.39 ± 10.01	34.35 ± 8.33	35.77 ± 9.18
Day 177		40.88 ± 24.85	44.92 ± 37.49	34.05 ± 9.95	29.69 ± 6.08
Albumin:globulin ratio
Day 0	1.2 - 2.46	1.8 ± 0.26	1.63 ± 0.29	1.68 ± 0.39	1.75 ± 0.36
Day 30		1.67 ± 0.22	1.63 ± 0.25	1.65 ± 0.31	1.6 ± 0.3
Day 58		1.82 ± 0.23	1.8 ± 0.24	1.82 ± 0.33	1.81 ± 0.32
Day 120		1.6 ± 0.25	1.55 ± 0.21	1.6 ± 0.27	1.53 ± 0.26
Day 177		1.61 ± 0.21	1.54 ± 0.26	1.58 ± 0.32	1.54 ± 0.29
Albumin, g/dL
Day 0	2.97 - 4.04	3.42 ± 0.21	3.45 ± 0.26	3.37 ± 0.35	3.54 ± 0.2
Day 30		3.29 ± 0.19	3.41 ± 0.18	3.32 ± 0.27	3.38 ± 0.2
Day 58		3.38 ± 0.19	3.47 ± 0.23	3.51 ± 0.3	3.45 ± 0.24
Day 120		3.3 ± 0.17	3.4 ± 0.25	3.4 ± 0.36	3.35 ± 0.21
Day 177		3.29 ± 0.19	3.47 ± 0.16	3.35 ± 0.43	3.4 ± 0.2
Ammonium, µmol/L
Day 0	27.5 - 77.6	46.68 ± 9.47	47 ± 7.08	51.98 ± 10.97	45.95 ± 11.22
Day 30		39.9 ± 5.12	35.22 ± 8.67	38.78 ± 6.01	41.39 ± 12.06
Day 58		43.69 ± 5.7	41.28 ± 7.44	43.09 ± 8.7	41.48 ± 9.93
Day 120		23.41 ± 7.97	20.19 ± 4.67	21.95 ± 12.66	23.57 ± 6.38
Day 177		36.02 ± 8.61	35.06 ± 11.06	37.07 ± 11.55	34.84 ± 11.07
BUN, mg/dL
Day 0	8 - 25.1	14.37 ± 1.73	13.86 ± 2.4	14.62 ± 2.92	14.01 ± 2.61
Day 30		13.79 ± 1.53	12.57 ± 2.08	13.74 ± 2.3	12.95 ± 2.24
Day 58		14.87 ± 1.49	12.55 ± 1.63	15.47 ± 2.92	14.63 ± 2.93
Day 120		15.92 ± 2.08	14.7 ± 2.65	15.76 ± 1.97	14.91 ± 2.7
Day 177		14.53 ± 1.54	12.52 ± 1.54	15.5 ± 2.71	13.9 ± 2.2
Bilirubin total, mg/dL
Day 0	0 - 0.11	0.07 ± 0.01	0.06 ± 0.02	0.08 ± 0.03	0.07 ± 0.02
Day 30		0.08 ± 0.02	0.06 ± 0.03	0.06 ± 0.02	0.06 ± 0.02
Day 58		0.08 ± 0.01	0.07 ± 0.02	0.07 ± 0.02	0.06 ± 0.02
Day 120		0.07 ± 0.02	0.08 ± 0.02	0.06 ± 0.01	0.06 ± 0.02
Day 177		0.07 ± 0.01	0.07 ± 0.02	0.05 ± 0.02	0.06 ± 0.02
BUN:creatinine ratio
Day 0	11.4 - 30.1	23.12 ± 4.07	24.22 ± 4.66	26.44 ± 6.15	22.6 ± 4.03
Day 30		22.05 ± 3.98	20.42 ± 2.28	22.51 ± 2.96	19.56 ± 4.35
Day 58		24.38 ± 3.92	21.17 ± 3.55	25.35 ± 3.22	22.34 ± 5.46
Day 120		25.16 ± 4.51	23.58 ± 4.8	25.36 ± 3.75	22.31 ± 4.77
Day 177		20.81 ± 3.82	19.09 ± 3.28	23.61 ± 4.74	19.54 ± 3.92
CK, U/L
Day 0	71 - 302	361.08 ± 718.75	177.2 ± 74.01	224.33 ± 251.28	115.39 ± 24.89
Day 30		147.94 ± 84.65	145.4 ± 58.77	119.14 ± 24.84	167.86 ± 82.9
Day 58		101.17 ± 23.33	113.62 ± 39.36	170.21 ± 131.5	129.08 ± 65.06
Day 120		158.87 ± 152.02	108.6 ± 27.9	136.06 ± 65.59	225.38 ± 244.47
Day 177		113.8 ± 50.02	128.44 ± 74.34	124.7 ± 42.91	88 ± 31.35
Calcium, mg/dL
Day 0	9.2 - 10.7	9.76 ± 0.29	9.69 ± 0.3	9.7 ± 0.48	9.95 ± 0.31
Day 30		9.79 ± 0.2	9.82 ± 0.18	9.78 ± 0.32	9.96 ± 0.34
Day 58		9.73 ± 0.25	9.79 ± 0.25	9.93 ± 0.37	9.92 ± 0.39
Day 120		9.7 ± 0.14	9.84 ± 0.26	9.97 ± 0.38	9.98 ± 0.34
Day 177		9.92 ± 0.2	10.02 ± 0.16	10.08 ± 0.45	10.23 ± 0.31
Chloride, mmol/L
Day 0	108.1 - 117	114.58 ± 1.29	114.06 ± 1.11	114.02 ± 2.02	113.92 ± 2.02
Day 30		115.7 ± 1.34	113.26 ± 1.13*	113.8 ± 2.07*	112.8 ± 2.77*
Day 58		115.7 ± 1.34	112.58 ± 1.99*	112.41 ± 1.05*	113.09 ± 1.4*
Day 120		113.62 ± 2.07	111.06 ± 1.03*	110.87 ± 1.12*	111.28 ± 1.95*
Day 177		113.29 ± 1.12	111.41 ± 1.16	111.52 ± 1.47	111.53 ± 1.93
Cholesterol, mg/dL
Day 0	136 - 328	217.4 ± 52.85	209.6 ± 72.84	193.7 ± 50.65	242.7 ± 58.35
Day 30		210.4 ± 51.23	184.9 ± 53.77	173.7 ± 44.06	195.5 ± 60.55*
Day 58		229.7 ± 48.66	192 ± 53.04	187.3 ± 49.77	198.8 ± 61.85*
Day 120		251.9 ± 56.32	213.4 ± 77.67	199.2 ± 54.57	218.11 ± 65.41*
Day 177		253.1 ± 63.41	206 ± 54.12*	200.6 ± 63.52*	220.44 ± 62.72*
Creatinine, mg/dL
Day 0	0.5 - 1.0	0.63 ± 0.1	0.58 ± 0.1	0.56 ± 0.08	0.63 ± 0.11
Day 30		0.64 ± 0.09	0.62 ± 0.1	0.61 ± 0.09	0.67 ± 0.1
Day 58		0.62 ± 0.1	0.6 ± 0.09	0.61 ± 0.09	0.67 ± 0.1
Day 120		0.64 ± 0.1	0.63 ± 0.1	0.63 ± 0.11	0.68 ± 0.11
Day 177		0.71 ± 0.1	0.67 ± 0.12	0.67 ± 0.1	0.72 ± 0.1
Fructosamine, µmol/L
Day 0	228 - 314	284.4 ± 24.68	303.1 ± 37.49	289.4 ± 20.84	298.1 ± 22.05
Day 30		281.9 ± 22.03	288.3 ± 23.96	281 ± 15.51	284.5 ± 20.96
Day 58		280.4 ± 21.32	286.4 ± 30.11	284.6 ± 19.9	274 ± 24.78
Day 120		280.4 ± 16.07	287.1 ± 33.68	282.6 ± 30.24	279.33 ± 17.43
Day 177		278 ± 21.23	296.22 ± 42.76	277.7 ± 28.16	279.67 ± 25.49
GGT, U/L
Day 0	2.18 - 7.4	2.58 ± 2.07	0.01 ± 3.47	0.78 ± 2.68	2.17 ± 3.11
Day 30		2.63 ± 2.16	2.53 ± 2.16	1.87 ± 1.64	1.81 ± 3.33
Day 58		2.03 ± 2.69	2.5 ± 2.89	2.09 ± 2.43	2.99 ± 1.6
Day 120		-0.84 ± 1.79	0.13 ± 2.27	-2.81 ± 4.09	-0.84 ± 3.72
Day 177		0.67 ± 3.59	0.54 ± 7.8	0.43 ± 0.85	0.99 ± 2.04
Globulin, g/dL
Day 0	1.48 - 2.6	1.92 ± 0.2	2.16 ± 0.31	2.08 ± 0.34	2.08 ± 0.35
Day 30		1.99 ± 0.19	2.13 ± 0.27	2.07 ± 0.32	2.15 ± 0.3
Day 58		1.87 ± 0.17	1.96 ± 0.22	1.97 ± 0.28	1.95 ± 0.31
Day 120		2.1 ± 0.27	2.22 ± 0.23	2.16 ± 0.25	2.23 ± 0.28
Day 177		2.06 ± 0.18	2.29 ± 0.31	2.16 ± 0.29	2.26 ± 0.31
Glucose, mg/dL
Day 0	73.6 - 112.5	92.69 ± 9.11	93.86 ± 8.39	94.98 ± 6.64	91.53 ± 8.47
Day 30		90.82 ± 5.88	93.99 ± 7.26	98.03 ± 11.4	90.23 ± 9.51
Day 58		87.46 ± 3.87	92.54 ± 6.45	94.78 ± 7.48	90.18 ± 8.02
Day 120		89.2 ± 4.05	93 ± 8.95	98.84 ± 8.96	93.08 ± 13.87
Day 177		88.59 ± 5.01	90.79 ± 5.02	98.16 ± 7.43	89.43 ± 6.92
Hemolysis index
Day 0	<20	20 ± 9.46	42.2 ± 21.22	29.2 ± 15.2	29 ± 19.89
Day 30		17 ± 7.06	18.8 ± 11.3	19.6 ± 13.08	26.6 ± 20.42
Day 58		19.7 ± 9.97	16.2 ± 13.23	19.6 ± 11.83	13.8 ± 3.88
Day 120		15.2 ± 8.3	13.5 ± 7.43	26.3 ± 26.02	22.56 ± 18.46
Day 177		17.2 ± 7.38	33.78 ± 58.63	12.1 ± 5.88	14.56 ± 8.47
Homocysteine, µmol/L
Day 0	5.0 - 26.38	14.04 ± 7.89	16.41 ± 11.62	18.41 ± 9.19	12.5 ± 5.09
Day 30		18.4 ± 14.92	8.84 ± 2.11*	9.83 ± 2.62*	9.55 ± 2.76*
Day 58		16.03 ± 11.49	7.97 ± 2.04*	9.77 ± 1.49*	9.3 ± 3.05
Day 120		15.75 ± 6.35	9.04 ± 1.6*	11.02 ± 1.76*	10.77 ± 3.29
Day 177		11.52 ± 4.59	8.05 ± 1.17*	9.73 ± 1.69	9.83 ± 2.61
IPF, %
Day 0	0.5 - 16.43	2.64 ± 1.13	2.97 ± 3.1	1.45 ± 0.73	2.88 ± 2.64
Day 30		2.16 ± 1.09	2.42 ± 1.46	1.98 ± 1.12	1.94 ± 0.62
Day 58		2.13 ± 1.23	3.38 ± 2.29	2.6 ± 2.16	2.19 ± 0.7
Day 120		2.58 ± 1.62	2.76 ± 1.56	2.3 ± 1.54	2.22 ± 1.02
Day 177		2.66 ± 1.36	3.16 ± 2.33	2.06 ± 1.08	4.31 ± 3.56
IRF, %
Day 0	9.7 - 35.0	19.51 ± 6.77	20.81 ± 8.07	17.92 ± 7.04	19 ± 4.86
Day 30		19.86 ± 4.83	19.91 ± 7.97	16.48 ± 6.82	16 ± 3.71
Day 58		20.49 ± 7.53	20.8 ± 9.6	19.15 ± 5.11	16.11 ± 4.09
Day 120		20.22 ± 6.63	21.43 ± 9.61	19.12 ± 8.49	18.04 ± 4.75
Day 177		18.63 ± 5.36	21.02 ± 10.76	19.09 ± 4.9	21.01 ± 5.27
Icteric index
Day 0	0	0 ± 0	0 ± 0	0 ± 0	0 ± 0
Day 30		0 ± 0	0 ± 0	0 ± 0	0 ± 0
Day 58		0 ± 0	0 ± 0	0 ± 0	0 ± 0
Day 120		0 ± 0	0 ± 0	0 ± 0	0 ± 0
Day 177		0 ± 0	0 ± 0	0 ± 0	0 ± 0
Iron, µg/dL
Day 0	95.1 - 333.8	260.3 ± 44.74	259.6 ± 34.18	250 ± 50.96	267.3 ± 57.73
Day 30		228.5 ± 40.31	253.3 ± 41.09	262.1 ± 46.38	253.7 ± 44.6
Day 58		236.1 ± 52.57	251.99 ± 82.62	270.2 ± 74.64	238.5 ± 49.76
Day 120		255.1 ± 47.71	275.3 ± 35.71	242.4 ± 43.08	250.22 ± 39.81
Day 177		242.5 ± 20.3	258.67 ± 54.51	241 ± 32.09	252 ± 34.48
Lipase, U/L
Day 0	21.0 - 135.0	49.61 ± 15.1	59.13 ± 15.39	46.68 ± 18.92	50.61 ± 22.29
Day 30		53.72 ± 18.49	84.06 ± 56.24	61.22 ± 30.52	56.37 ± 21.23
Day 58		54.74 ± 33.43	79.18 ± 59.32	46.09 ± 15.06	49.03 ± 18.85
Day 120		48.6 ± 18.67	60.85 ± 19.45	68.76 ± 53.86	56.71 ± 21.72
Day 177		64.37 ± 29.34	117.63 ± 170.66	47.23 ± 15.44	61.46 ± 30.24
Lipemic index
Day 0	<10	7.1 ± 2.69	12 ± 5.73	10 ± 4.92	8.6 ± 4.4
Day 30		4.1 ± 1.73	4.3 ± 1.49	5.6 ± 3.34	7.5 ± 5.78
Day 58		6.5 ± 3.03	6.9 ± 2.13	4.1 ± 1.6	5.3 ± 1.64
Day 120		6.4 ± 2.32	5.2 ± 2.74	5.1 ± 2.08	6.67 ± 2.74
Day 177		4.7 ± 2.31	5.89 ± 1.9	4.4 ± 2.07	4.67 ± 3.08
Magnesium, mg/dL
Day 0	1.6 - 2.3	1.8 ± 0.11	1.74 ± 0.08	1.79 ± 0.09	1.8 ± 0.11
Day 30		1.76 ± 0.06	1.75 ± 0.1	1.84 ± 0.07	1.83 ± 0.07
Day 58		1.78 ± 0.08	1.73 ± 0.09	1.86 ± 0.06	1.79 ± 0.08
Day 120		1.83 ± 0.11	1.82 ± 0.1	1.89 ± 0.08	1.85 ± 0.09
Day 177		1.79 ± 0.11	1.79 ± 0.09	1.86 ± 0.1	1.82 ± 0.07
Na:K ratio
Day 0	28.3 - 37.7	32.08 ± 1.7	32.27 ± 1.66	31.93 ± 1.94	31.97 ± 1.9
Day 30		33.27 ± 1.87	33.35 ± 1.5	32.74 ± 1.89	31.77 ± 1.87
Day 58		32.14 ± 2.06	32.92 ± 1.34	31.99 ± 2.2	32.23 ± 1.18
Day 120		33.08 ± 1.97	32.51 ± 1.9	33.37 ± 2.19	32.27 ± 1.81
Day 177		33.02 ± 1.56	33.16 ± 1.52	32.87 ± 1.94	31.73 ± 1.24
Osmolality, osm/kg
Day 0	291.0 - 307.0	297.5 ± 1.35	297.6 ± 2.55	296.8 ± 2.3	297.6 ± 1.17
Day 30		297.7 ± 1.57	297.8 ± 1.81	297.4 ± 2.17	296.9 ± 1.85
Day 58		297 ± 1.41	296.6 ± 1.71	298.1 ± 2.13	298.8 ± 3.22
Day 120		297.7 ± 1.7	297.3 ± 2.11	298.4 ± 2.07	297.33 ± 2.29
Day 177		297 ± 1.41	297 ± 2.24	297.7 ± 2.5	297.11 ± 1.69
Phosphorus, mg/dL
Day 0	2.2 - 4.5	3.45 ± 0.39	3.62 ± 0.33	3.65 ± 0.51	3.56 ± 0.4
Day 30		3.38 ± 0.47	3.31 ± 0.36	3.18 ± 0.38	3.7 ± 0.9
Day 58		3.62 ± 0.54	3.53 ± 0.45	3.52 ± 0.58	3.58 ± 0.47
Day 120		3.72 ± 0.37	3.58 ± 0.27	3.54 ± 0.37	3.36 ± 0.6
Day 177		3.29 ± 0.37	3.4 ± 0.33	3.53 ± 0.39	3.51 ± 0.48
Potassium, mmol/L
Day 0	3.8 - 5.1	4.53 ± 0.22	4.51 ± 0.21	4.54 ± 0.25	4.56 ± 0.29
Day 30		4.38 ± 0.23	4.37 ± 0.2	4.44 ± 0.23	4.58 ± 0.28
Day 58		4.53 ± 0.3	4.42 ± 0.18	4.56 ± 0.31	4.53 ± 0.17
Day 120		4.4 ± 0.26	4.47 ± 0.26	4.37 ± 0.26	4.5 ± 0.24
Day 177		4.4 ± 0.2	4.39 ± 0.2	4.42 ± 0.24	4.57 ± 0.18
Protein total, g/dL
Day 0	4.75 - 6.2	5.34 ± 0.19	5.61 ± 0.36	5.45 ± 0.36	5.62 ± 0.38
Day 30		5.28 ± 0.22	5.54 ± 0.27	5.38 ± 0.39	5.53 ± 0.32
Day 58		5.25 ± 0.19	5.43 ± 0.3	5.48 ± 0.39	5.39 ± 0.41
Day 120		5.39 ± 0.23	5.61 ± 0.31	5.57 ± 0.43	5.59 ± 0.35
Day 177		5.34 ± 0.15	5.76 ± 0.3	5.51 ± 0.53	5.67 ± 0.33
Sodium, mmol/L
Day 0	142.3 - 149.0	145.11 ± 0.51	145.21 ± 1.19	144.51 ± 1.32	145.27 ± 0.62
Day 30		145.53 ± 0.76	145.59 ± 0.94	145.05 ± 1.51	145.07 ± 0.79
Day 58		144.96 ± 0.68	145.14 ± 0.72	145.15 ± 1	145.76 ± 1.48
Day 120		145.02 ± 0.86	144.9 ± 0.91	145.26 ± 1.35	144.9 ± 0.98
Day 177		144.99 ± 0.8	145.31 ± 1.33	144.91 ± 1.3	144.92 ± 1.05
Triglycerides, mg/dL
Day 0	25.0 - 133.0	68.33 ± 11.09	96.27 ± 34.36	80.11 ± 24.81	78.03 ± 52.39
Day 30		68.37 ± 20.53	82.83 ± 32.86	77.89 ± 19.17	75.98 ± 41.02
Day 58		68.04 ± 16.26	88.41 ± 44.21	75.4 ± 23.39	73.09 ± 18.25
Day 120		64.92 ± 8.88	90.31 ± 37.75	68.07 ± 17.22	85.88 ± 65.76
Day 177		71.64 ± 20.65	81.37 ± 24.39	76.29 ± 24.76	90.79 ± 32.62
Uric acid, mg/dL
Day 0	0.05 - 0.15	0.07 ± 0.02	0.07 ± 0.01	0.07 ± 0.02	0.07 ± 0.02
Day 30		0.07 ± 0.01	0.07 ± 0.01	0.07 ± 0.02	0.08 ± 0.03
Day 58		0.06 ± 0.02	0.06 ± 0.01	0.07 ± 0.02	0.07 ± 0.03
Day 120		0.06 ± 0.02	0.06 ± 0.01	0.08 ± 0.02	0.08 ± 0.02
Day 177		0.06 ± 0.01	0.06 ± 0.01	0.07 ± 0.01	0.08 ± 0.02
CRP, µg/mL
Day 0	<10	6.22 ± 4.85	4.68 ± 2.79	3.87 ± 2.01	4.57 ± 3.59
Day 30		6.56 ± 5.48	2.74 ± 2.21	2.28 ± 1.17	4.14 ± 4.59
Day 58		9.11 ± 9.57	10.86 ± 23*	3.93 ± 3.82*	7.89 ± 13.07
Day 120		8.73 ± 7.99	3.68 ± 2.67	2.27 ± 1.32	3.54 ± 3.48
Day 177		7.44 ± 9	4.88 ± 3.87	4.62 ± 7.07	3.4 ± 3.16
IgE, µg/mL
Day 0	1-41	11.91 ± 12.86	19.56 ± 19.76	22.02 ± 18.07	10.71 ± 10.46
Day 30		10.89 ± 11.76	16.61 ± 16	20.51 ± 15.73	10.63 ± 9.71
Day 58		9.7 ± 10.86	16.83 ± 15.7	22.44 ± 19.22	10.87 ± 10.14
Day 120		16.17 ± 16.09	17.84 ± 15.64	22.98 ± 20.44	12.1 ± 12.74
Day 177		14.01 ± 11.97	18.85 ± 14.99	22.12 ± 18.18	13.14 ± 11.07
Whole blood taurine, nmol/mL
Day 0	>200	306.3 ± 29.95	296.7 ± 45.57	285.3 ± 42.93	287.7 ± 56.35
Day 30		257.1 ± 35.45	221.3 ± 49.36	204.3 ± 44.78	194.7 ± 28.89*
Day 58		283.3 ± 40.35	240.3 ± 56.56	231.3 ± 42.1	213.9 ± 31.73*
Day 120		314.4 ± 47.95	268.2 ± 50.4*	234.2 ± 29.19*	225.67 ± 35.64*
Day 177		219 ± 24.34	190.89 ± 27.65	180.8 ± 16.98	177.56 ± 24.72
*Indicates significance compared to control food at adjusted p value <0.1 level.
Normal values for whole blood taurine, serum IgE and CRP, hemolysis, icteric index, and lipemic index are based on guidance from the literature.
Values are reported as means ± SD for each treatment at 0, 30, 58, 120 and 177 days.
Each group and timepoint contained 10 dogs, except the 40% test ingredient group contained 9 dogs at Day 120, and the 15% and 40% test ingredient groups contained 9 dogs at Day 177.
ALP, alkaline phosphatase; ALT, alanine aminotransferase; AST, aspartate aminotransferase; BUN, blood urea nitrogen; CK, creatine kinase; CRP, c-reactive protein; GGT, gamma-glutamyl transpeptidase; Ig, immunogloblulin; IPF, immature platelet fraction; IRF, immature reticulocyte fraction.
Reference range derived by following the method described by Cornell University Animal Health Diagnostics Center by using 80 healthy subjects (https://www.vet.cornell.edu/animal-health-diagnostic-center/laboratories/clinical-pathology/reference-intervals)

## Sheet: Table S5
Table S5. Urinary chemistry of the samples collected from healthy adult dogs fed four treatment foods over a 182-day period.
			Food with test ingredient
Parameter	Reference range	Control food	0.15	0.3	0.4
Specific gravity ratio
Day 0	1.015 - 1.045	1.022 ± 0.01	1.023 ± 0.01	1.026 ± 0.01	1.023 ± 0.01
Day 30		1.024 ± 0.01	1.028 ± 0.01	1.034 ± 0.01	1.030 ± 0.01
Day 58		1.025 ± 0.01	1.025 ± 0.01	1.032± 0.01	1.028 ± 0.01
Day 120		1.022 ± 0.01	1.027 ± 0.01	1.028 ± 0.01	1.028 ± 0.01
Day 177		1.023 ± 0.01	1.023 ± 0.01	1.030± 0.01	1.033 ± 0.01
Osmolality, osm/kg
Day 0	369 - 2416	1010.3 ± 429.49	1079.9 ± 443.7	1198.4 ± 357.38	1045.4 ± 470.83
Day 30		970.1 ± 342.15	1133.2 ± 376.05	1413.5 ± 287.53	1178.6 ± 426.32
Day 58		1014.6 ± 316.17	1000.3 ± 340.59	1299.1 ± 315.81	1128.9 ± 475.95
Day 120		771.01 ± 485.98	1137 ± 256.27	1247.5 ± 260.41	1246.78 ± 425.06
Day 177		922.62 ± 332.78	894.67 ± 283.65	1225.56 ± 375.39	1338.78 ± 345.34
Creatinine, mg/dL
Day 0	N/A	79.23 ± 48.23	75.86 ± 26.18	90.81 ± 32.25	86.34 ± 37.55
Day 30		83.89 ± 33.89	110.63 ± 55.83	118.89 ± 36.24	130.77 ± 80.73
Day 58		76.47 ± 38.42	97.46 ± 36.14	96.98 ± 22.48	99.38 ± 41.4
Day 120		71.24 ± 34.53	94.16 ± 33.14	108.95 ± 36.73	119.87 ± 64.25
Day 177		81.69 ± 32.32	95.28 ± 37.6	120.29 ± 52.37	126.71 ± 53.55
Total protein, mg/dL
Day 0	<30	11.99 ± 8.4	12.01 ± 6.17	18.19 ± 11.02	12.59 ± 4.69
Day 30		12.54 ± 6.49	15.75 ± 9	21.71 ± 14.39	18.13 ± 11.29
Day 58		11.31 ± 5.45	12.79 ± 4.46	14.75 ± 4.56	15.92 ± 10.15
Day 120		10.26 ± 5.22	14.31 ± 6.49	19.02 ± 7.39	25.02 ± 29.84
Day 177		9.8 ± 4.55	11.9 ± 6.66	16.48 ± 5.84	24.39 ± 27.21
Protein:creatinine ratio
Day 0	<0.2	0.15 ± 0.03	0.15 ± 0.04	0.2 ± 0.07	0.16 ± 0.08
Day 30		0.15 ± 0.03	0.14 ± 0.02	0.18 ± 0.08	0.15 ± 0.08
Day 58		0.15 ± 0.03	0.14 ± 0.02	0.16 ± 0.07	0.22 ± 0.29
Day 120		0.15 ± 0.02	0.15 ± 0.03	0.18 ± 0.09	0.33 ± 0.64
Day 177		0.12 ± 0.02	0.13 ± 0.04	0.15 ± 0.05	0.22 ± 0.30
pH, potentiometric
Day 0	5.0 - 8.0	5.18 ± 0.16	5.15 ± 0.2	5.08 ± 0.35	5.18 ± 0.31
Day 30		5.32 ± 0.21	5.33 ± 0.37	5.14 ± 0.29	5.42 ± 0.74
Day 58		5.2 ± 0.16	5.26 ± 0.31	5.35 ± 0.65	5.33 ± 0.29
Day 120		5.26 ± 0.2	5.17 ± 0.15	5.12 ± 0.25	5.17 ± 0.31
Day 177		5.16 ± 0.16	5.2 ± 0.28	5.25 ± 0.28	5.26 ± 0.39
Values are reported as means ± SD by treatment on different time point collections.
Each group and timepoint contained 10 dogs, except the control, 15% and 30% test ingredient groups contained 8 dogs at Day 120; the 40% test ingredient group contained 9 dogs at Day 120; the control group contained 8 dogs at Day 177; and the 15%, 30%, and 40% test ingredient groups contained 9 dogs at Day 177.
N/A, not available.

## Sheet: Table S6
Table S6. Urinary physical characteristics and chemistry analyzed by dipstick method of healthy adult dogs fed four treatment foods over a 182-day period.
Parameter	Normal range	Control food		Food with test ingredient
				0.15		0.3		0.4
		Within normal range	Out of normal range	Within normal range	Out of normal range	Within normal range	Out of normal range	Within normal range	Out of normal range
Color
Day 0	Light yellow - Yellow	8	2	8	2	9	1	9	1
Day 30		10	0	9	1	7	3	10	0
Day 58		10	0	10	0	10	0	10	0
Day 120		8	0	8	0	8	0	8	0
Day 177		8	0	8	1	6	3	9	0
Odor
Day 0	Clear, None, Normal	9	1	8	2	8	2	10	0
Day 30		10	0	10	0	10	0	10	0
Day 58		10	0	10	0	10	0	10	0
Day 120		8	0	8	0	7	1	8	1
Day 177		8	0	9	0	8	1	8	1
Turbidity
Day 0	Clear, Normal, Slightly cloudy	7	3	9	1	8	2	8	2
Day 30		10	0	9	1	9	1	9	1
Day 58		9	1	10	0	10	0	10	0
Day 120		7	1	7	1	7	1	9	0
Day 177		8	0	9	0	7	2	9	0
Bilirubin total
Day 0	Negative	9	1	8	2	10	0	9	1
Day 30		8	2	7	3	8	2	8	2
Day 58		10	0	7	3	10	0	10	0
Day 120		8	0	6	2	6	2	7	2
Day 177		8	0	7	2	9	0	7	2
Leukocytes by chemistry
Day 0	Negative	10	0	10	0	9	1	10	0
Day 30		10	0	10	0	10	0	10	0
Day 58		10	0	10	0	10	0	10	0
Day 120		8	0	8	0	8	0	9	0
Day 177		8	0	9	0	9	0	9	0
Free haemoglobin & myoglobin
Day 0	Negative - 1+	9	1	9	1	9	1	8	2
Day 30		10	0	8	2	9	1	9	1
Day 58		6	4	7	3	9	1	8	2
Day 120		6	2	6	2	6	2	8	1
Day 177		8	0	8	1	9	0	8	1
Intact erythrocytes
Day 0	<5/hpf	8	2	8	2	9	1	8	2
Day 30		9	1	8	2	8	2	7	3
Day 58		6	4	7	3	9	1	8	2
Day 120		5	3	6	2	6	2	6	3
Day 177		7	1	8	1	8	1	8	1
Urobilinogen
Day 0	Negative	10	0	10	0	10	0	10	0
Day 30		9	1	9	1	10	0	9	1
Day 58		10	0	10	0	10	0	10	0
Day 120		8	0	7	1	8	0	8	1
Day 177		8	0	9	0	9	0	9	0
Ketone bodies
Day 0	Negative	10	0	10	0	10	0	10	0
Day 30		10	0	10	0	10	0	10	0
Day 58		10	0	10	0	10	0	10	0
Day 120		8	0	8	0	8	0	9	0
Day 177		8	0	9	0	9	0	9	0
Glucose
Day 0	Negative	10	0	10	0	10	0	10	0
Day 30		10	0	10	0	10	0	10	0
Day 58		10	0	10	0	10	0	10	0
Day 120		8	0	8	0	8	0	9	0
Day 177		8	0	9	0	9	0	9	0
Protein total
Day 0	Negative	10	0	10	0	9	1	9	1
Day 30		10	0	10	0	9	1	10	0
Day 58		10	0	10	0	10	0	9	1
Day 120		8	0	8	0	8	0	8	1
Day 177		8	0	9	0	9	0	7	2
Values represent the number of subjects shown within normal range and out of normal range for each parameter per treatment group for all time points.
Each group and timepoint contained 10 dogs, except the control, 15% and 30% test ingredient groups contained 8 dogs at Day 120; the 40% test ingredient group contained 9 dogs at Day 120; the control group contained 8 dogs at Day 177; and the 15%, 30%, and 40% test ingredient groups contained 9 dogs at Day 177.
hpf, high-powered field.

## Sheet: Table S7
Table S7. Urinary crystal analysis of healthy adult dogs fed four treatment foods over a 182-day period.
Parameter	Normal range	Control food		Food with test ingredient
				0.15		0.3		0.4
		Within normal range	Out of normal range	Within normal range	Out of normal range	Within normal range	Out of normal range	Within normal range	Out of normal range
Uric acid crystals, negative
Day 0	Negative	10	0	10	0	10	0	10	0
Day 30		10	0	10	0	10	0	10	0
Day 58		10	0	10	0	10	0	10	0
Day 120		8	0	8	0	8	0	9	0
Day 177		8	0	9	0	9	0	9	0
Calcium oxalate crystals, negative
Day 0	Negative	10	0	10	0	10	0	10	0
Day 30		10	0	10	0	10	0	10	0
Day 58		10	0	8	0	10	0	10	0
Day 120		8	0	7	1	8	0	9	0
Day 177		8	0	8	0	9	0	9	0
Ammonium biurate, negative
Day 0	Negative	10	0	10	0	10	0	10	0
Day 30		10	0	10	0	10	0	10	0
Day 58		10	0	10	0	10	0	10	0
Day 120		8	0	8	0	8	0	9	0
Day 177		8	0	9	0	9	0	9	0
Amorphous urate, negative
Day 0	Negative	10	0	10	0	10	0	10	0
Day 30		10	0	10	0	10	0	10	0
Day 58		10	0	10	0	10	0	10	0
Day 120		8	0	8	0	8	0	9	0
Day 177		8	0	9	0	9	0	9	0
Calcium carbonate, negative
Day 0	Negative	10	0	10	0	10	0	10	0
Day 30		10	0	10	0	10	0	10	0
Day 58		10	0	10	0	10	0	10	0
Day 120		8	0	8	0	8	0	9	0
Day 177		8	0	9	0	9	0	9	0
Calcium phosphate, negative
Day 0	Negative	10	0	10	0	10	0	10	0
Day 30		10	0	10	0	10	0	10	0
Day 58		10	0	10	0	10	0	10	0
Day 120		8	0	8	0	8	0	9	0
Day 177		8	0	9	0	9	0	9	0
Values represent the number of subjects shown within normal range and out of normal range for each parameter per treatment group for all time points.
Each group and timepoint contained 10 dogs, except the control, 15% and 30% test ingredient groups contained 8 dogs at Day 120; the 40% test ingredient group contained 9 dogs at Day 120; the control group contained 8 dogs at Day 177; and the 15%, 30%, and 40% test ingredient groups contained 9 dogs at Day 177.

## Sheet: Table S8
Table S8. Urinary sedimental analyses by microscopic examination in healthy adult dogs fed four treatment foods over a 182-day period.
Parameter	Normal range	Control food		Food with test ingredient
				0.15		0.3		0.4
		Within normal range	Out of normal range	Within normal range	Out of normal range	Within normal range	Out of normal range	Within normal range	Out of normal range
RBC
Day 0	<5/hpf	9	1	8	2	7	3	8	2
Day 30		10	0	8	2	8	2	9	1
Day 58		6	4	8	2	9	1	8	2
Day 120		6	2	6	2	6	2	5	4
Day 177		5	3	8	1	9	0	8	1
WBC
Day 0	<5/hpf	10	0	10	0	10	0	10	0
Day 30		10	0	10	0	10	0	9	0
Day 58		10	0	10	0	10	0	10	0
Day 120		8	0	8	0	8	0	9	0
Day 177		8	0	9	0	9	0	9	0
Rod bacteria
Day 0	Negative	10	0	10	0	10	0	10	0
Day 30		10	0	10	0	10	0	9	1
Day 58		10	0	10	0	10	0	10	0
Day 120		8	0	8	0	8	0	9	0
Day 177		8	0	9	0	9	0	9	0
Cocci bacteria
Day 0	Negative	10	0	10	0	10	0	10	0
Day 30		10	0	10	0	10	0	9	1
Day 58		10	0	10	0	10	0	10	0
Day 120		8	0	8	0	8	0	9	0
Day 177		8	0	9	0	9	0	9	0
Squamous epithelial cells
Day 0	<3/hpf	10	0	10	0	10	0	10	0
Day 30		10	0	10	0	10	0	10	0
Day 58		10	0	10	0	10	0	10	0
Day 120		8	0	8	0	8	0	9	0
Day 177		8	0	9	0	9	0	9	0
Transitional epithelial cells
Day 0	<5/hpf	10	0	10	0	10	0	10	0
Day 30		10	0	10	0	10	0	10	0
Day 58		10	0	10	0	10	0	10	0
Day 120		8	0	8	0	8	0	9	0
Day 177		8	0	9	0	9	0	9	0
Spermatoza
Day 0	Negative	10	0	10	0	10	0	10	0
Day 30		10	0	10	0	10	0	10	0
Day 58		10	0	10	0	10	0	10	0
Day 120		8	0	8	0	8	0	9	0
Day 177		8	0	9	0	9	0	9	0
Yeast buds
Day 0	Negative	10	0	10	0	10	0	10	0
Day 30		10	0	10	0	10	0	10	0
Day 58		10	0	10	0	10	0	10	0
Day 120		8	0	8	0	8	0	9	0
Day 177		8	0	9	0	9	0	9	0
Oval fat bodies
Day 0	<100	10	0	10	0	10	0	10	0
Day 30		9	1	10	0	8	2	9	1
Day 58		10	0	9	1	9	1	9	1
Day 120		8	0	8	0	8	0	9	0
Day 177		8	0	8	1	8	1	9	0
Values represent the number of subjects shown within normal range and out of normal range for each parameter per treatment group for all time points.
Each group and timepoint contained 10 dogs, except the control, 15% and 30% test ingredient groups contained 8 dogs at Day 120; the 40% test ingredient group contained 9 dogs at Day 120; the control group contained 8 dogs at Day 177; and the 15%, 30%, and 40% test ingredient groups contained 9 dogs at Day 177.
hpf, high-powered field; RBC, red blood cells, WBC, white blood cells.

## Sheet: Table S9
Table S9. Urinary casts of healthy adult dogs fed four treatment foods over a 182-day period.
	Control food			Food with test ingredient
				0.15			0.3			0.4
Parameter	Absent	Hyaline & Granular	Fatty	Absent	Hyaline & Granular	Fatty	Absent	Hyaline & Granular	Fatty	Absent	Hyaline & Granular	Fatty
Normal range	0	<2/hpf	0-1/hpf	0	<2/hpf	0-1/hpf	0	<2/hpf	0-1/hpf	0	<2/hpf	0-1/hpf
Day 0	5	4	1	4	5	1	3	2	5	4	5	1
Day 30	7	3	0	8	2	0	8	2	0	7	3	0
Day 58	8	2	0	8	2	0	8	2	0	8	2	0
Day 120	4	2	2	6	2	0	5	3	0	6	3	0
Day 177	8	0	0	8	1	0	7	2	0	7	2	0
Values represent the number of subjects shown within normal range for each parameter per treatment group for all time points.
Each group and timepoint contained 10 dogs, except the control, 15% and 30% test ingredient groups contained 8 dogs at Day 120; the 40% test ingredient group contained 9 dogs at Day 120; the control group contained 8 dogs at Day 177; and the 15%, 30%, and 40% test ingredient groups contained 9 dogs at Day 177.
hpf, high-powered field.
